# Supplementary material for: Isolation, characterization and liposome-loaded encapsulation of a novel virulent Salmonella phage vB-SeS-01
Source: Front Microbiol. 2025 Jan 24;16:1494647. doi: 10.3389/fmicb.2025.1494647 (PMC11803447; doi:10.3389/fmicb.2025.1494647)
Supplement: Supplementary file 2 [file Data_Sheet_2.XLSX]

## Sheet: average prticle size
4℃	0 d	7 d	14 d	21 d	28 d
Z-Average Size (d.nm)	173.9	174.9	174.9	177.3	178.2
23℃	0 d	7 d	14 d	21 d	28 d
Z-Average Size (d.nm)	173.9	175.7	178.9	179.9	184.9
37℃	0 d	7 d	14 d	21 d	28 d
Z-Average Size (d.nm)	173.9	178.2	187.2	192.8	202.5

## Sheet: 4℃
0 d		7 d		14 d		21 d		28 d
Size (d.nm)	Distribution Intensity (%)	Size (d.nm)	Distribution Intensity (%)	Size (d.nm)	Distribution Intensity (%)	Size (d.nm)	Distribution Intensity (%)	Size (d.nm)	Distribution Intensity (%)
0.4	0	0.4	0	0.4	0	0.4	0	0.4	0
0.4632	0	0.4632	0	0.4632	0	0.4632	0	0.4632	0
0.5365	0	0.5365	0	0.5365	0	0.5365	0	0.5365	0
0.6213	0	0.6213	0	0.6213	0	0.6213	0	0.6213	0
0.7195	0	0.7195	0	0.7195	0	0.7195	0	0.7195	0
0.8332	0	0.8332	0	0.8332	0	0.8332	0	0.8332	0
0.9649	0	0.9649	0	0.9649	0	0.9649	0	0.9649	0
1.117	0	1.117	0	1.117	0	1.117	0	1.117	0
1.294	0	1.294	0	1.294	0	1.294	0	1.294	0
1.499	0	1.499	0	1.499	0	1.499	0	1.499	0
1.736	0	1.736	0	1.736	0	1.736	0	1.736	0
2.01	0	2.01	0	2.01	0	2.01	0	2.01	0
2.328	0	2.328	0	2.328	0	2.328	0	2.328	0
2.696	0	2.696	0	2.696	0	2.696	0	2.696	0
3.122	0	3.122	0	3.122	0	3.122	0	3.122	0
3.615	0	3.615	0	3.615	0	3.615	0	3.615	0
4.187	0	4.187	0	4.187	0	4.187	0	4.187	0
4.849	0	4.849	0	4.849	0	4.849	0	4.849	0
5.615	0	5.615	0	5.615	0	5.615	0	5.615	0
6.503	0	6.503	0	6.503	0	6.503	0	6.503	0
7.531	0	7.531	0	7.531	0	7.531	0	7.531	0
8.721	0	8.721	0	8.721	0	8.721	0	8.721	0
10.1	0	10.1	0	10.1	0	10.1	0	10.1	0
11.7	0	11.7	0	11.7	0	11.7	0	11.7	0
13.54	0	13.54	0	13.54	0	13.54	0	13.54	0
15.69	0	15.69	0	15.69	0	15.69	0	15.69	0
18.17	0	18.17	0	18.17	0	18.17	0	18.17	0
21.04	0	21.04	0	21.04	0	21.04	0	21.04	0
24.36	0	24.36	0	24.36	0	24.36	0	24.36	0
28.21	0	28.21	0	28.21	0	28.21	0	28.21	0
32.67	0.1	32.67	0	32.67	0	32.67	0	32.67	0
37.84	0.2	37.84	0	37.84	0	37.84	0	37.84	0
43.82	0.2	43.82	0	43.82	0	43.82	0	43.82	0
50.75	0.2	50.75	0	50.75	0	50.75	0	50.75	0
58.77	0.1	58.77	0	58.77	0.1	58.77	0.1	58.77	0
68.06	0.2	68.06	0.2	68.06	0.4	68.06	0.4	68.06	0.1
78.82	1.2	78.82	1.2	78.82	1.4	78.82	1.4	78.82	0.7
91.28	3.3	91.28	3.1	91.28	3.2	91.28	3.2	91.28	2.4
105.7	6	105.7	5.8	105.7	5.7	105.7	5.5	105.7	5
122.4	8.9	122.4	8.6	122.4	8.3	122.4	8.1	122.4	8.1
141.8	11.3	141.8	11.1	141.8	10.7	141.8	10.4	141.8	11
164.2	12.9	164.2	12.7	164.2	12.4	164.2	12.1	164.2	13.1
190.1	13.4	190.1	13.3	190.1	13	190.1	12.8	190.1	14
220.2	12.6	220.2	12.6	220.2	12.5	220.2	12.5	220.2	13.6
255	10.8	255	10.9	255	11	255	11.2	255	11.9
295.3	8.4	295.3	8.5	295.3	8.8	295.3	9.1	295.3	9.2
342	5.6	342	5.8	342	6.2	342	6.6	342	6.2
396.1	3.1	396.1	3.4	396.1	3.7	396.1	4.1	396.1	3.3
458.7	1.3	458.7	1.6	458.7	1.8	458.7	2	458.7	1.2
531.2	0.3	531.2	0.6	531.2	0.5	531.2	0.6	531.2	0.2
615.1	0	615.1	0.3	615.1	0.1	615.1	0	615.1	0
712.4	0	712.4	0.1	712.4	0	712.4	0	712.4	0
825	0	825	0	825	0	825	0	825	0
955.4	0	955.4	0	955.4	0	955.4	0	955.4	0
1106	0	1106	0	1106	0	1106	0	1106	0
1281	0	1281	0	1281	0	1281	0	1281	0
1484	0	1484	0	1484	0	1484	0	1484	0
1718	0	1718	0	1718	0	1718	0	1718	0
1990	0	1990	0	1990	0	1990	0	1990	0
2305	0	2305	0	2305	0	2305	0	2305	0
2669	0	2669	0	2669	0	2669	0	2669	0
3091	0	3091	0	3091	0	3091	0	3091	0
3580	0	3580	0	3580	0	3580	0	3580	0
4145	0	4145	0	4145	0	4145	0	4145	0
4801	0	4801	0	4801	0	4801	0	4801	0
5560	0	5560	0	5560	0	5560	0	5560	0
6439	0	6439	0	6439	0	6439	0	6439	0
7456	0	7456	0	7456	0	7456	0	7456	0
8635	0	8635	0	8635	0	8635	0	8635	0
10000	0	10000	0	10000	0	10000	0	10000	0

## Sheet: 23℃
0 d		7 d		14 d		21 d		28 d
Size (d.nm)	Distribution Intensity (%)	Size (d.nm)	Distribution Intensity (%)	Size (d.nm)	Distribution Intensity (%)	Size (d.nm)	Distribution Intensity (%)	Size (d.nm)	Distribution Intensity (%)
0.4	0	0.4	0	0.4	0	0.4	0	0.4	0
0.4632	0	0.4632	0	0.4632	0	0.4632	0	0.4632	0
0.5365	0	0.5365	0	0.5365	0	0.5365	0	0.5365	0
0.6213	0	0.6213	0	0.6213	0	0.6213	0	0.6213	0
0.7195	0	0.7195	0	0.7195	0	0.7195	0	0.7195	0
0.8332	0	0.8332	0	0.8332	0	0.8332	0	0.8332	0
0.9649	0	0.9649	0	0.9649	0	0.9649	0	0.9649	0
1.117	0	1.117	0	1.117	0	1.117	0	1.117	0
1.294	0	1.294	0	1.294	0	1.294	0	1.294	0
1.499	0	1.499	0	1.499	0	1.499	0	1.499	0
1.736	0	1.736	0	1.736	0	1.736	0	1.736	0
2.01	0	2.01	0	2.01	0	2.01	0	2.01	0
2.328	0	2.328	0	2.328	0	2.328	0	2.328	0
2.696	0	2.696	0	2.696	0	2.696	0	2.696	0
3.122	0	3.122	0	3.122	0	3.122	0	3.122	0
3.615	0	3.615	0	3.615	0	3.615	0	3.615	0
4.187	0	4.187	0	4.187	0	4.187	0	4.187	0
4.849	0	4.849	0	4.849	0	4.849	0	4.849	0
5.615	0	5.615	0	5.615	0	5.615	0	5.615	0
6.503	0	6.503	0	6.503	0	6.503	0	6.503	0
7.531	0	7.531	0	7.531	0	7.531	0	7.531	0
8.721	0	8.721	0	8.721	0	8.721	0	8.721	0
10.1	0	10.1	0	10.1	0	10.1	0	10.1	0
11.7	0	11.7	0	11.7	0	11.7	0	11.7	0
13.54	0	13.54	0	13.54	0	13.54	0	13.54	0
15.69	0	15.69	0	15.69	0	15.69	0	15.69	0
18.17	0	18.17	0	18.17	0	18.17	0	18.17	0
21.04	0	21.04	0	21.04	0	21.04	0	21.04	0
24.36	0	24.36	0	24.36	0	24.36	0	24.36	0
28.21	0	28.21	0	28.21	0	28.21	0	28.21	0
32.67	0.1	32.67	0	32.67	0	32.67	0	32.67	0
37.84	0.2	37.84	0	37.84	0	37.84	0	37.84	0
43.82	0.2	43.82	0	43.82	0	43.82	0	43.82	0
50.75	0.2	50.75	0	50.75	0	50.75	0	50.75	0
58.77	0.1	58.77	0	58.77	0	58.77	0	58.77	0
68.06	0.2	68.06	0.4	68.06	0.1	68.06	0	68.06	0.3
78.82	1.2	78.82	1.5	78.82	0.8	78.82	0.5	78.82	1
91.28	3.3	91.28	3.4	91.28	2.7	91.28	2.1	91.28	2.7
105.7	6	105.7	5.9	105.7	5.5	105.7	5	105.7	5.1
122.4	8.9	122.4	8.5	122.4	8.7	122.4	8.3	122.4	7.7
141.8	11.3	141.8	10.8	141.8	11.5	141.8	11.4	141.8	10.2
164.2	12.9	164.2	12.4	164.2	13.3	164.2	13.5	164.2	11.9
190.1	13.4	190.1	13	190.1	13.9	190.1	14.3	190.1	12.6
220.2	12.6	220.2	12.4	220.2	13.1	220.2	13.6	220.2	12.3
255	10.8	255	10.9	255	11.1	255	11.6	255	11
295.3	8.4	295.3	8.7	295.3	8.4	295.3	8.9	295.3	9.1
342	5.6	342	6.1	342	5.5	342	5.9	342	6.8
396.1	3.1	396.1	3.7	396.1	2.9	396.1	3.2	396.1	4.5
458.7	1.3	458.7	1.7	458.7	1.1	458.7	1.2	458.7	2.6
531.2	0.3	531.2	0.6	531.2	0.2	531.2	0.3	531.2	1.3
615.1	0	615.1	0.1	615.1	0	615.1	0	615.1	0.5
712.4	0	712.4	0	712.4	0	712.4	0	712.4	0.1
825	0	825	0	825	0	825	0	825	0
955.4	0	955.4	0	955.4	0	955.4	0	955.4	0
1106	0	1106	0	1106	0	1106	0	1106	0
1281	0	1281	0	1281	0	1281	0	1281	0
1484	0	1484	0	1484	0	1484	0	1484	0
1718	0	1718	0	1718	0	1718	0	1718	0
1990	0	1990	0	1990	0	1990	0	1990	0
2305	0	2305	0	2305	0	2305	0	2305	0
2669	0	2669	0	2669	0	2669	0	2669	0
3091	0	3091	0	3091	0	3091	0	3091	0
3580	0	3580	0	3580	0.1	3580	0	3580	0
4145	0	4145	0	4145	0.2	4145	0.1	4145	0
4801	0	4801	0	4801	0.3	4801	0.1	4801	0.1
5560	0	5560	0	5560	0.4	5560	0.2	5560	0.2
6439	0	6439	0	6439	0	6439	0	6439	0
7456	0	7456	0	7456	0	7456	0	7456	0
8635	0	8635	0	8635	0	8635	0	8635	0
10000	0	10000	0	10000	0	10000	0	10000	0

## Sheet: 37℃
0 d		7 d		14 d		21 d		28 d
Size (d.nm)	Distribution Intensity (%)	Size (d.nm)	Distribution Intensity (%)	Size (d.nm)	Distribution Intensity (%)	Size (d.nm)	Distribution Intensity (%)	Size (d.nm)	Distribution Intensity (%)
0.4	0	0.4	0	0.4	0	0.4	0	0.4	0
0.4632	0	0.4632	0	0.4632	0	0.4632	0	0.4632	0
0.5365	0	0.5365	0	0.5365	0	0.5365	0	0.5365	0
0.6213	0	0.6213	0	0.6213	0	0.6213	0	0.6213	0
0.7195	0	0.7195	0	0.7195	0	0.7195	0	0.7195	0
0.8332	0	0.8332	0	0.8332	0	0.8332	0	0.8332	0
0.9649	0	0.9649	0	0.9649	0	0.9649	0	0.9649	0
1.117	0	1.117	0	1.117	0	1.117	0	1.117	0
1.294	0	1.294	0	1.294	0	1.294	0	1.294	0
1.499	0	1.499	0	1.499	0	1.499	0	1.499	0
1.736	0	1.736	0	1.736	0	1.736	0	1.736	0
2.01	0	2.01	0	2.01	0	2.01	0	2.01	0
2.328	0	2.328	0	2.328	0	2.328	0	2.328	0
2.696	0	2.696	0	2.696	0	2.696	0	2.696	0
3.122	0	3.122	0	3.122	0	3.122	0	3.122	0
3.615	0	3.615	0	3.615	0	3.615	0	3.615	0
4.187	0	4.187	0	4.187	0	4.187	0	4.187	0
4.849	0	4.849	0	4.849	0	4.849	0	4.849	0
5.615	0	5.615	0	5.615	0	5.615	0	5.615	0
6.503	0	6.503	0	6.503	0	6.503	0	6.503	0
7.531	0	7.531	0	7.531	0	7.531	0	7.531	0
8.721	0	8.721	0	8.721	0	8.721	0	8.721	0
10.1	0	10.1	0	10.1	0	10.1	0	10.1	0
11.7	0	11.7	0	11.7	0	11.7	0	11.7	0
13.54	0	13.54	0	13.54	0	13.54	0	13.54	0
15.69	0	15.69	0	15.69	0	15.69	0	15.69	0
18.17	0	18.17	0	18.17	0	18.17	0	18.17	0
21.04	0	21.04	0	21.04	0	21.04	0	21.04	0
24.36	0	24.36	0	24.36	0	24.36	0	24.36	0
28.21	0	28.21	0	28.21	0	28.21	0	28.21	0.1
32.67	0.1	32.67	0	32.67	0	32.67	0	32.67	0
37.84	0.2	37.84	0	37.84	0	37.84	0	37.84	0
43.82	0.2	43.82	0	43.82	0	43.82	0	43.82	0
50.75	0.2	50.75	0	50.75	0	50.75	0	50.75	0
58.77	0.1	58.77	0	58.77	0	58.77	0	58.77	0.1
68.06	0.2	68.06	0.3	68.06	0.1	68.06	0.1	68.06	0.3
78.82	1.2	78.82	1.5	78.82	0.7	78.82	0.9	78.82	0.9
91.28	3.3	91.28	3.5	91.28	2.1	91.28	2.5	91.28	2.1
105.7	6	105.7	5.9	105.7	4.2	105.7	4.7	105.7	4
122.4	8.9	122.4	8.4	122.4	6.8	122.4	7.1	122.4	6.1
141.8	11.3	141.8	10.6	141.8	9.4	141.8	9.3	141.8	8.2
164.2	12.9	164.2	11.9	164.2	11.6	164.2	10.9	164.2	9.9
190.1	13.4	190.1	12.4	190.1	12.9	190.1	11.8	190.1	11
220.2	12.6	220.2	11.9	220.2	13	220.2	11.8	220.2	11.4
255	10.8	255	10.5	255	12.1	255	10.9	255	11
295.3	8.4	295.3	8.6	295.3	10.2	295.3	9.5	295.3	9.9
342	5.6	342	6.4	342	7.7	342	7.6	342	8.3
396.1	3.1	396.1	4.2	396.1	5.1	396.1	5.6	396.1	6.4
458.7	1.3	458.7	2.4	458.7	2.8	458.7	3.7	458.7	4.5
531.2	0.3	531.2	1	531.2	1.2	531.2	2.1	531.2	2.7
615.1	0	615.1	0.3	615.1	0.3	615.1	0.9	615.1	1.4
712.4	0	712.4	0.1	712.4	0.1	712.4	0.2	712.4	0.5
825	0	825	0	825	0	825	0	825	0.1
955.4	0	955.4	0	955.4	0	955.4	0	955.4	0
1106	0	1106	0	1106	0	1106	0	1106	0
1281	0	1281	0	1281	0	1281	0	1281	0
1484	0	1484	0	1484	0	1484	0	1484	0
1718	0	1718	0	1718	0	1718	0	1718	0
1990	0	1990	0	1990	0	1990	0	1990	0
2305	0	2305	0	2305	0	2305	0	2305	0
2669	0	2669	0	2669	0	2669	0	2669	0
3091	0	3091	0	3091	0	3091	0	3091	0
3580	0	3580	0	3580	0	3580	0	3580	0.1
4145	0	4145	0	4145	0	4145	0.1	4145	0.2
4801	0	4801	0	4801	0	4801	0.1	4801	0.3
5560	0	5560	0	5560	0	5560	0.1	5560	0.4
6439	0	6439	0	6439	0	6439	0	6439	0
7456	0	7456	0	7456	0	7456	0	7456	0
8635	0	8635	0	8635	0	8635	0	8635	0
10000	0	10000	0	10000	0	10000	0	10000	0
